# Supplementary material for: New insights into the genetics of glioblastoma multiforme by familial exome sequencing
Source: Oncotarget. 2014 Dec 10;6(8):5918–31. doi: 10.18632/oncotarget.2950 (PMC4467411; doi:10.18632/oncotarget.2950)
Supplement: Supplementary file 1 [file oncotarget-06-5918-s001.xlsx]

## Sheet: Blatt1
Gene	Daughter.Leuko	Daughter.Tumor	Father.Leuko	Mother.Leuko	Son.Leuko	Son.Tumor
MUC16	65	65	54	72	61	67
AHNAK2	33	33	41	5	34	36
TTN	24	28	40	23	39	52
PDE4DIP	28	28	35	29	32	33
CCDC168	33	33	26	29	25	28
MUC4	25	25	25	24	24	26
ALPK2	20	20	23	23	26	26
PARP4	19	19	25	19	25	25
FLG	17	17	1	39	23	26
GPR98	21	21	11	15	14	15
LAMA5	17	17	20	16	18	21
PCNT	21	23	12	20	13	16
CRIPAK	17	14	10	16	17	17
FAM186A	17	17	15	16	17	18
PRUNE2	17	17	16	17	16	18
SYNE2	16	18	17	16	16	24
FAT1	13	13	16	15	19	22
BDP1	14	14	15	8	17	18
DNAH17	15	15	15	12	15	17
RP1L1	15	15	15	14	15	16
ZNF469	15	15	12	18	15	16
MKI67	12	15	5	24	18	20
TG	14	14	12	8	14	16
ACAN	14	14	11	12	14	14
ZNF534	14	14	14	14	14	14
FAT2	14	15	11	18	14	15
DNHD1	14	14	12	17	14	14
FNDC1	14	14	13	13	13	13
NEB	12	13	15	12	15	19
SPTBN5	12	12	13	14	15	18
OBSCN	7	9	18	18	20	27
SYNE1	14	16	16	11	12	13
PIKFYVE	13	13	11	12	13	15
NRAP	12	12	12	14	14	15
MUC5B	10	12	16	9	16	18
PKD1L2	10	10	20	10	16	19
XIRP2	25	26	13	12	0	2
GPRIN2	15	14	13	15	10	9
HRNR	13	13	16	8	11	12
COL5A3	12	11	16	7	12	13
CAP1	12	12	12	12	12	12
MAGEB16	12	12	12	12	12	12
IGFN1	12	12	14	11	12	15
USH2A	11	12	11	10	13	15
ABCA13	13	14	11	10	10	12
DCHS2	13	13	8	15	10	12
RNF213	12	12	6	15	11	12
DNAH14	10	10	15	13	13	15
PKHD1L1	11	11	7	10	11	13
DNAH11	11	11	9	12	11	12
CSNK2A1P	11	11	10	11	11	11
CYP4F12	11	11	10	11	11	11
HEATR1	11	11	12	11	11	14
KCNJ12,KCNJ18	11	11	12	11	11	11
MAGEC1	10	10	7	12	12	12
C9orf84	10	10	12	10	12	13
GP6	11	11	10	11	10	11
DNAAF1	10	10	6	11	11	12
CUBN	10	10	11	10	11	15
NLRP1	9	9	9	3	12	13
SNX19	9	9	11	5	12	12
F5	10	10	5	6	10	12
CROCC	10	10	6	6	10	12
CR1	10	10	7	6	10	12
QRICH2	10	10	0	15	10	10
C17orf80	10	10	6	10	10	11
PRAMEF2	10	10	7	10	10	10
IGSF22	10	11	9	9	10	10
AKAP13	10	10	19	1	10	11
FAM71E2	10	10	10	10	10	13
KIAA0753	10	10	10	10	10	11
KRTAP12-2	10	10	10	10	10	10
COL6A5	10	11	12	10	10	11
DFNB31	9	9	11	6	11	11
NAALADL2	9	9	10	10	11	12
HEATR7B2	9	9	10	10	11	11
RBMXL3	8	8	12	8	12	12
OR6N1	10	10	9	9	9	9
NUP210	9	9	9	10	10	10
TACC2	8	9	11	5	11	13
CAND2	8	8	7	12	11	12
MYOM3	7	7	7	11	12	13
MYO3A	12	13	12	6	6	7
SIGLEC12	12	12	6	12	6	6
ZNF280A	12	12	6	12	6	6
APOB	10	11	7	10	8	12
DDX60L	10	10	10	8	8	9
NLRP8	10	10	9	9	8	9
OVCH1	9	10	4	7	9	9
LAMA1	9	9	5	7	9	11
HPS4	9	9	5	8	9	9
ANKLE1	9	9	12	3	9	9
OR1I1	9	9	6	9	9	9
FRAS1	9	10	6	10	9	9
PIEZO1	9	9	10	7	9	12
HAP1	9	9	8	9	9	9
ZNF221	9	9	10	8	9	9
EXD3	9	9	9	9	9	10
ULK4	9	9	8	11	9	10
CELSR1	9	9	16	4	9	9
LRP4	8	9	8	8	10	14
FCGBP	9	9	8	6	8	10
MOCOS	9	9	9	8	8	8
IQGAP2	9	9	9	8	8	9
MXRA5	9	9	10	10	8	8
ZNF598	7	7	8	7	10	10
GEN1	9	9	10	6	7	7
SLC22A24	8	8	7	4	8	8
AMACR	8	9	4	8	8	8
OR4D6	8	8	8	5	8	8
KIAA1731	8	8	7	6	8	9
AKR7A3	8	8	8	6	8	8
COL4A3	8	8	7	7	8	8
OR52E6	8	8	15	0	8	8
MYO18B	8	8	9	6	8	9
CYP2A7	8	8	6	9	8	8
NACA	8	8	8	8	8	10
PLIN4	8	8	8	8	8	10
ABCB5	8	9	7	9	8	8
HIVEP3	8	9	8	8	8	9
KANK4	8	8	8	8	8	9
EPB41L4A	8	8	8	8	8	9
ALDH3B2	8	8	8	8	8	9
SARM1	8	8	8	8	8	9
LGALS8	8	8	8	8	8	8
OR2L8	8	8	8	8	8	8
PSMG4	8	8	8	8	8	8
KIAA1456	8	8	8	8	8	8
OR52L1	8	8	8	8	8	8
EHBP1L1	8	8	8	8	8	8
CASP12	8	8	8	8	8	8
TAS2R42	8	8	8	8	8	8
C12orf10	8	8	8	8	8	8
MAP2K3	8	8	8	8	8	8
SIGLEC1	8	8	8	8	8	8
OR2M7	8	8	9	8	8	8
TAS2R31	8	8	7	11	8	8
KLHDC7A	8	8	11	8	8	8
MUC12	8	8	18	6	8	9
VWDE	7	7	9	8	9	10
TLR10	7	7	8	9	9	9
OR13C5	10	10	5	5	5	5
FCRL5	9	9	3	9	6	7
PKHD1	8	8	7	7	7	9
PKD1L1	7	7	3	7	8	13
ZNF681	7	7	9	6	8	8
ESPL1	7	8	7	8	8	9
HEATR8	7	7	7	8	8	8
SCARF2	7	7	8	8	8	8
ERAP1	6	6	9	7	9	9
PITRM1	9	9	5	4	5	5
OR8D4	9	9	5	4	5	5
EXOC3L4	8	6	9	2	6	6
GEMIN4	8	10	3	8	6	8
ZNF626	8	8	6	6	6	7
TRIOBP	8	8	5	8	6	7
AKAP12	8	8	7	7	6	6
UMODL1	8	8	7	11	6	6
MUC20	7	7	2	7	7	7
FAM188B	7	7	3	7	7	7
ZNF224	7	7	6	4	7	7
FAT3	7	7	8	3	7	11
DNAH10	7	7	7	4	7	8
CYP2D6	7	5	7	4	7	7
TNN	7	7	4	7	7	7
ALPK3	7	7	7	5	7	8
PRRC2B	7	8	6	6	7	8
CHL1	7	7	6	6	7	7
ADAM8	7	7	7	6	7	11
SON	7	7	7	6	7	9
MYCBPAP	7	8	6	7	7	7
AZI1	7	7	6	7	7	8
OR51B2	7	7	7	6	7	7
KRT32	7	7	7	6	7	7
FBN3	7	7	5	9	7	12
EBLN2	7	7	8	6	7	7
NUGGC	7	7	8	6	7	7
C10orf68	7	7	8	6	7	7
OBSL1	7	8	7	7	7	7
N6AMT1	7	7	7	7	7	7
BCLAF1	7	7	8	7	7	7
OR52N4	7	7	8	7	7	7
SLC35G6	7	7	7	8	7	7
DNAH5	7	7	9	8	7	10
CRB2	6	7	6	6	8	8
CDH23	6	6	8	6	8	9
EMR1	9	9	13	10	4	4
SIRPB1	8	8	4	6	5	5
GBP6	8	8	9	5	5	6
DNAH12	8	8	9	6	5	8
LAMA4	7	7	5	7	6	6
PXDNL	7	7	7	6	6	10
MDN1	7	8	7	6	6	9
KLHL38	7	7	6	7	6	6
CILP	7	7	7	6	6	6
KRTAP10-10	7	7	6	7	6	6
PLEC	7	7	13	7	6	16
LRRC56	6	6	7	3	7	7
PPP1R3A	6	6	7	6	7	7
AKAP3	6	6	7	6	7	7
EYS	6	6	5	12	7	9
PRRT3	5	5	5	5	8	8
WDR62	5	6	5	8	8	9
DST	5	6	9	6	8	8
RSPH3	8	8	4	4	4	4
LILRB1	8	8	5	4	4	4
OR13F1	8	8	7	4	4	4
SPEF2	8	10	8	4	4	6
ALPK1	8	9	4	8	4	4
CASC5	8	8	4	8	4	4
SLC9C1	8	8	8	4	4	5
FAM184B	7	7	4	7	5	6
MADCAM1	7	7	6	5	5	5
SVIL	7	7	6	6	5	6
OR5R1	7	7	7	6	5	5
AKAP1	6	6	3	3	6	7
PTPRB	6	6	5	2	6	7
PSG5	6	6	4	4	6	6
TAS1R2	6	6	5	4	6	10
DSPP	6	6	4	5	6	9
CCDC27	6	6	3	6	6	7
ETAA1	6	6	3	6	6	6
C3orf77	6	6	6	3	6	6
WBSCR27	6	6	6	3	6	6
OR4C16	6	6	3	6	6	6
SLC22A25	6	6	3	6	6	6
ZNF180	6	6	6	3	6	6
GDPGP1	6	6	4	5	6	6
KIAA1751	6	7	3	7	6	6
NIN	6	7	7	3	6	6
SAMD15	6	6	3	7	6	7
APOL1	6	6	7	3	6	7
SLCO1B7	6	6	6	4	6	8
OR1L6	6	6	6	4	6	7
HS3ST6	6	6	4	6	6	7
ZZEF1	6	7	4	6	6	6
OR2B11	6	6	6	4	6	6
CNPPD1	6	6	4	6	6	6
LPA	6	6	4	6	6	6
ZNF214	6	6	6	4	6	6
KRTAP10-1	6	6	4	6	6	6
MOV10L1	6	6	0	11	6	6
BPIFB4	6	6	7	4	6	8
TNR	6	7	6	5	6	8
ZC3H3	6	6	7	4	6	6
PLXNB3	6	6	6	5	6	8
ZNF778	6	7	6	5	6	7
VWA3B	6	6	5	6	6	7
SETX	6	6	6	5	6	7
DHX37	6	6	5	6	6	7
ADAMTSL3	6	6	6	5	6	7
CDCP2	6	6	5	6	6	5
KIAA1324	6	6	5	6	6	6
MDM1	6	6	6	5	6	6
OR5B3	6	6	0	12	6	6
PLXND1	6	7	5	7	6	5
LUZP1	6	6	6	6	6	8
FN1	6	6	6	6	6	8
DLC1	6	6	5	7	6	7
TRDN	6	6	5	7	6	6
OR14I1	6	6	6	6	6	7
TNS1	6	6	6	6	6	7
PDLIM5	6	6	6	6	6	7
ZFYVE16	6	6	6	6	6	7
C11orf16	6	6	6	6	6	7
OR8H2	6	6	6	6	6	7
FREM2	6	6	6	6	6	7
PFAS	6	6	6	6	6	7
VSIG10L	6	6	6	6	6	7
IFI16	6	6	6	6	6	6
TOR1AIP1	6	6	6	6	6	6
TAF1B	6	6	6	6	6	6
CCDC66	6	6	6	6	6	6
ZNF80	6	6	6	6	6	6
NEIL3	6	6	6	6	6	6
FAM149A	6	6	6	6	6	6
SH3RF2	6	6	6	6	6	6
PRPH2	6	6	6	6	6	6
FAM205A	6	6	6	6	6	6
TAF3	6	6	6	6	6	6
PRB4	6	6	6	6	6	6
P2RX7	6	6	6	6	6	6
C15orf42	6	6	6	6	6	6
ZG16	6	6	6	6	6	6
SCARF1	6	6	6	6	6	6
ZNF805	6	6	6	6	6	6
MAGIX	6	6	6	6	6	6
CCDC129	6	8	6	7	6	6
ABCC6	6	7	7	6	6	7
GAA	6	6	7	6	6	7
SHROOM3	6	6	6	7	6	6
OR52H1	6	6	6	8	6	6
A2ML1	6	7	6	8	6	7
MCPH1	6	6	7	7	6	6
INADL	6	6	8	8	6	10
PSG3	5	5	6	3	7	8
KIAA1211	5	5	7	4	7	8
RTTN	5	3	5	6	7	7
ZNF543	5	5	6	6	7	7
RIF1	4	4	8	4	8	11
LILRB2	4	4	8	4	8	9
ABCA7	3	3	6	6	9	11
SLC29A3	8	8	7	4	3	3
FAM90A1	7	7	3	7	4	4
CES1	7	7	4	7	4	4
MYEOV	6	6	2	3	5	5
ADAMTS16	6	6	3	5	5	5
CDHR5	6	6	5	4	5	8
DTHD1	6	6	5	4	5	5
MLIP	6	6	5	5	5	6
NLRP6	6	6	5	5	5	6
CLEC1B	6	6	5	5	5	5
MT4	6	6	5	5	5	5
NLRP5	6	7	10	1	5	5
PRIC285	6	7	5	6	5	8
GREB1	6	6	4	7	5	6
MYPN	6	6	5	6	5	6
TRPM5	6	6	5	6	5	6
CPAMD8	6	7	5	7	5	6
WDR87	5	7	2	6	6	6
ACTL9	5	5	5	3	6	7
SYDE2	5	5	5	5	6	7
SCN10A	5	5	5	5	6	6
COQ3	5	5	5	5	6	6
KIAA1609	5	5	5	5	6	6
NES	5	4	6	5	6	7
ANKRD24	5	5	4	7	6	6
NSUN7	5	5	5	6	6	6
PZP	5	5	6	5	6	6
CGNL1	5	5	5	6	6	6
MORC1	5	6	7	5	6	7
PLEKHG4B	5	5	7	5	6	6
BZRAP1	5	6	6	6	6	6
SSPO	4	4	4	7	7	9
FAM179A	4	4	4	7	7	7
C4orf45	4	4	6	5	7	8
WDFY4	3	4	5	6	8	11
UGGT2	3	3	6	5	8	8
ZMYM5	8	8	5	4	2	3
KIF20B	7	7	7	3	3	4
NBAS	7	7	6	4	3	5
CCDC85A	6	5	3	4	4	4
TTC21A	6	6	4	4	4	7
CEACAM20	6	6	4	4	4	4
RYR3	6	7	6	4	4	6
TNC	6	7	6	4	4	5
ZNF117	6	6	4	6	4	4
CACNA1C	6	6	6	4	4	4
RAI1	5	6	3	1	5	7
BTN2A1	5	5	0	5	5	6
SYTL2	5	5	5	0	5	5
ZNF85	5	5	0	5	5	5
TAS2R20	5	5	6	0	5	5
SLFN13	5	6	3	4	5	7
ARHGEF40	5	5	3	4	5	7
ABCA6	5	5	4	3	5	7
ZNF443	5	5	2	5	5	5
RFPL2	5	5	2	5	5	5
ABCA12	5	6	3	4	5	6
TAPBPL	5	5	3	4	5	6
CA6	5	5	4	3	5	5
PMS2	5	5	3	4	5	5
CD5	5	5	4	3	5	5
CCDC157	5	5	3	4	5	5
LOXHD1	5	5	4	4	5	8
KRTAP5-5	5	5	6	2	5	5
SPATA20	5	5	4	4	5	7
CNDP1	5	5	4	4	5	7
ANKRD36	5	6	3	5	5	5
OR2D2	5	5	4	4	5	6
CR2	5	5	1	8	5	6
CRNKL1	5	5	1	8	5	5
GRIN3A	5	5	3	6	5	8
PTPRH	5	5	7	2	5	5
USP36	5	5	4	5	5	8
ARHGEF10L	5	5	4	5	5	7
FNDC7	5	5	3	6	5	5
CR1L	5	5	6	3	5	5
SCN4A	5	6	5	4	5	6
PM20D1	5	5	5	4	5	6
TMEM132C	5	6	5	4	5	5
DUOX2	5	5	4	5	5	6
DNAH6	5	5	5	4	5	5
CDHR2	5	5	5	4	5	5
INMT	5	5	4	5	5	5
UPK3B	5	5	4	5	5	5
OVCH2	5	5	4	5	5	5
NUDT22	5	5	4	5	5	5
LRRK2	5	5	5	4	5	5
CENPN	5	5	5	4	5	5
SLFN11	5	5	5	4	5	5
KRT10	5	5	4	5	5	5
MPP2	5	5	5	4	5	5
TXNDC2	5	5	5	4	5	5
ATP7B	5	5	0	10	5	6
CCDC88B	5	5	3	7	5	7
PRRC2C	5	7	5	5	5	8
UBQLNL	5	5	5	5	5	7
SLC6A18	5	5	4	6	5	6
FOCAD	5	5	6	4	5	6
NID2	5	5	6	4	5	6
EXO1	5	5	4	6	5	5
OR2C3	5	5	4	6	5	5
TBC1D8	5	5	4	6	5	5
GPR111	5	5	4	6	5	5
COL17A1	5	5	4	6	5	5
MRVI1	5	5	6	4	5	5
C15orf39	5	5	4	6	5	5
MYO1C	5	5	4	6	5	5
SLFN14	5	5	4	6	5	5
CLCNKB	5	5	5	5	5	6
PARD3B	5	5	5	5	5	5
IDUA	5	5	5	5	5	5
OR1B1	5	5	5	5	5	5
LILRA6	5	5	5	5	5	5
CLCA1	5	5	5	6	5	6
CD6	5	6	5	6	5	5
TPCN2	5	5	6	5	5	6
ATG2B	5	5	5	6	5	6
C7orf57	5	5	6	5	5	5
CTAGE5	5	5	6	5	5	5
KIAA1614	5	7	7	5	5	6
MEGF6	5	5	6	6	5	7
TMEM176A	5	5	6	6	5	5
OR52N1	5	5	6	6	5	5
OR5P2	5	5	8	5	5	5
CD200R1	5	5	5	8	5	6
PREX1	5	5	5	8	5	6
OR51M1	5	5	10	6	5	5
DZIP1L	4	4	4	2	6	7
TRPM2	4	4	3	5	6	9
NWD1	4	5	6	4	6	11
FAT4	4	4	7	3	6	8
WNK1	4	4	4	6	6	7
RINL	4	4	4	6	6	6
ANO9	4	4	4	7	6	8
FPR1	4	4	5	6	6	6
CMYA5	3	4	6	3	7	10
PIH1D1	3	4	7	3	7	7
FAM208B	2	2	5	5	8	8
ZNF804A	0	1	5	5	10	11
