# Supplementary material for: New insights into the genetics of glioblastoma multiforme by familial exome sequencing
Source: Oncotarget. 2014 Dec 10;6(8):5918–31. doi: 10.18632/oncotarget.2950 (PMC4467411; doi:10.18632/oncotarget.2950)
Supplement: Supplementary file 3 [file oncotarget-06-5918-s003.xlsx]

## Sheet: Tabelle1
Chromosomes	expected number of hits	observed number of hits	P-value
chr1	3.888	15	0.000228466
chr22	0.92	7	0.000705145
chr11	2.43	10	0.00188605
Chromosome bands	expected number of hits	observed number of hits	P-value
chr22.q12.2	0.0998638	4	0.000160368
chr1.p36.33	0.121501	3	0.00352595
chr15.q26.1	0.0998638	3	0.00352595
chr2.p11.2	0.0998638	3	0.00352595
chr17.q24.3	0.0216372	2	0.00352595
chr17.q24.2	0.0466031	2	0.00833665
chr1.q32.1	0.209714	3	0.00885659
chr1.q24.2	0.0615827	2	0.01091
chr5.q32	0.0865486	2	0.0169042
chr11.q12.2	0.0832199	2	0.0169042
chr22.q12.3	0.0815555	2	0.0169042
chr1.q44	0.129823	2	0.0313823
