# Supplementary material for: New insights into the genetics of glioblastoma multiforme by familial exome sequencing
Source: Oncotarget. 2014 Dec 10;6(8):5918–31. doi: 10.18632/oncotarget.2950 (PMC4467411; doi:10.18632/oncotarget.2950)
Supplement: Supplementary file 4 [file oncotarget-06-5918-s004.xlsx]

## Sheet: Tabelle1
#node1	node2	node1_string_id	node2_string_id	node1_external_id	node2_external_id	neighborhood	fusion	cooccurence	homology	coexpression	experimental	knowledge	textmining	combined_score
UBC	EGFR	987558	980366	ENSP00000344818	ENSP00000275493	0	0	0	0	0	0.999	0.9	0.18	0.999
EGFR	CBL	980366	979307	ENSP00000275493	ENSP00000264033	0	0	0	0	0	0.999	0.9	0.673	0.999
F5	SERPINC1	989540	989526	ENSP00000356771	ENSP00000356671	0	0	0	0	0.282	0	0.9	0.901	0.991
UBC	ERBB2	987558	980001	ENSP00000344818	ENSP00000269571	0	0	0	0	0	0.998	0.9	0.182	0.999
LAMA1	UBC	992890	987558	ENSP00000374309	ENSP00000344818	0	0	0	0	0	0.469	0	0	0.469
GRB2	ERBB2	986756	980001	ENSP00000339007	ENSP00000269571	0	0	0	0	0	0.996	0.9	0.917	0.999
ERBB3	CBL	979793	979307	ENSP00000267101	ENSP00000264033	0	0	0	0	0	0	0	0.5	0.5
EGFR	ERBB2	980366	980001	ENSP00000275493	ENSP00000269571	0	0	0	0.936	0	0.999	0.9	0.982	0.999
STAT3	CBL	979431	979307	ENSP00000264657	ENSP00000264033	0	0	0	0	0	0	0	0.416	0.416
LAMA1	C3	992890	977490	ENSP00000374309	ENSP00000245907	0	0	0	0	0	0.621	0	0	0.621
COL4A4	COL4A5	993602	985918	ENSP00000379866	ENSP00000331902	0	0	0.233	0.924	0	0	0.9	0.891	0.908
IRS1	EGFR	982844	980366	ENSP00000304895	ENSP00000275493	0	0	0	0	0	0.199	0	0.543	0.609
GRB2	IRS1	986756	982844	ENSP00000339007	ENSP00000304895	0	0	0	0	0	0.995	0.9	0.967	0.999
F2	TG	983286	976418	ENSP00000308541	ENSP00000220616	0	0	0	0	0	0	0	0.423	0.423
UBC	RRM2	987558	982609	ENSP00000344818	ENSP00000302955	0	0	0	0	0	0.781	0	0.092	0.788
GRB2	GAB1	986756	979085	ENSP00000339007	ENSP00000262995	0	0	0	0	0	0.999	0.8	0.916	0.999
EPS15	ERBB2	990418	980001	ENSP00000360798	ENSP00000269571	0	0	0	0	0	0.62	0	0.214	0.681
UBC	ERBB3	987558	979793	ENSP00000344818	ENSP00000267101	0	0	0	0	0	0.974	0	0.1	0.975
SOS1	EGFR	994362	980366	ENSP00000384675	ENSP00000275493	0	0	0	0	0	0.971	0.9	0.654	0.998
UBC	GRB2	987558	986756	ENSP00000344818	ENSP00000339007	0	0	0	0	0	0.733	0	0.171	0.764
CR1	C3	989384	977490	ENSP00000356016	ENSP00000245907	0	0	0	0	0	0.621	0.9	0.75	0.989
UBC	TRPA1	987558	978908	ENSP00000344818	ENSP00000262209	0	0	0	0	0	0.621	0	0	0.621
F2	STAT3	983286	979431	ENSP00000308541	ENSP00000264657	0	0	0	0	0	0	0	0.879	0.879
UBC	CBL	987558	979307	ENSP00000344818	ENSP00000264033	0	0	0	0	0	0.999	0.9	0.22	0.999
PIK3C2G	IRS1	996600	982844	ENSP00000404845	ENSP00000304895	0	0	0	0	0	0	0	0.434	0.434
UBC	EGF	987558	979559	ENSP00000344818	ENSP00000265171	0	0	0	0	0	0	0.9	0.2	0.914
NEFH	TNN	983724	977220	ENSP00000311997	ENSP00000239462	0	0	0	0	0	0	0	0.428	0.428
ERBB3	GAB1	979793	979085	ENSP00000267101	ENSP00000262995	0	0	0	0	0	0	0	0.441	0.441
PMS2	MLH1	979682	976973	ENSP00000265849	ENSP00000231790	0	0	0.525	0.696	0	0.999	0.54	0.977	0.999
GRB2	STAT3	986756	979431	ENSP00000339007	ENSP00000264657	0	0	0	0	0	0	0.9	0.567	0.953
UBC	RRM1	987558	982318	ENSP00000344818	ENSP00000300738	0	0	0	0	0	0.649	0	0	0.649
SOS1	UBC	994362	987558	ENSP00000384675	ENSP00000344818	0	0	0	0	0	0.846	0	0	0.846
EPS15	EGFR	990418	980366	ENSP00000360798	ENSP00000275493	0	0	0	0	0	0.998	0.9	0.93	0.999
ERBB3	STAT3	979793	979431	ENSP00000267101	ENSP00000264657	0	0	0	0	0	0	0	0.435	0.435
SERPINC1	UBC	989526	987558	ENSP00000356671	ENSP00000344818	0	0	0	0	0	0.621	0	0	0.621
GRB2	LCP2	986756	975796	ENSP00000339007	ENSP00000046794	0	0	0	0	0	0.999	0.9	0.957	0.999
GRB2	GAB2	986756	982538	ENSP00000339007	ENSP00000302452	0	0	0	0	0	0.999	0.9	0.943	0.999
CD5	CBL	987275	979307	ENSP00000342681	ENSP00000264033	0	0	0	0	0	0.621	0	0.343	0.734
UBC	IRS1	987558	982844	ENSP00000344818	ENSP00000304895	0	0	0	0	0	0.976	0	0.202	0.98
CFH	C3	989466	977490	ENSP00000356399	ENSP00000245907	0	0	0	0	0.089	0.997	0.9	0.675	0.999
EPS15	CBL	990418	979307	ENSP00000360798	ENSP00000264033	0	0	0	0	0	0	0.9	0.543	0.951
IRS1	STAT3	982844	979431	ENSP00000304895	ENSP00000264657	0	0	0	0	0	0	0	0.693	0.693
SOS1	ERBB2	994362	980001	ENSP00000384675	ENSP00000269571	0	0	0	0	0	0.619	0.9	0.395	0.973
ERBB2	GAB1	980001	979085	ENSP00000269571	ENSP00000262995	0	0	0	0	0	0	0	0.419	0.419
GRB2	CBL	986756	979307	ENSP00000339007	ENSP00000264033	0	0	0	0	0	0.999	0.9	0.783	0.999
ERBB2	MLH1	980001	976973	ENSP00000269571	ENSP00000231790	0	0	0	0	0	0	0	0.412	0.412
ERBB3	EGF	979793	979559	ENSP00000267101	ENSP00000265171	0	0	0	0	0	0.621	0.9	0.953	0.998
SOS1	ERBB3	994362	979793	ENSP00000384675	ENSP00000267101	0	0	0	0	0	0.619	0.9	0.365	0.972
CD5	CD6	987275	984920	ENSP00000342681	ENSP00000323280	0	0	0	0.599	0.537	0.621	0	0.771	0.869
UBC	STAT3	987558	979431	ENSP00000344818	ENSP00000264657	0	0	0	0	0	0.748	0	0.226	0.792
EPS15	EGF	990418	979559	ENSP00000360798	ENSP00000265171	0	0	0	0	0	0	0.9	0.426	0.938
STARD3	ERBB2	986580	980001	ENSP00000337446	ENSP00000269571	0	0	0	0	0.566	0	0	0.341	0.694
GAB2	STAT3	982538	979431	ENSP00000302452	ENSP00000264657	0	0	0	0	0	0	0	0.523	0.523
EPS15	UBC	990418	987558	ENSP00000360798	ENSP00000344818	0	0	0	0	0	0.999	0.9	0.205	0.999
EGF	CBL	979559	979307	ENSP00000265171	ENSP00000264033	0	0	0	0	0	0	0.9	0.61	0.958
COL4A4	COL4A3	993602	993597	ENSP00000379866	ENSP00000379823	0	0	0.397	0.918	0.424	0.999	0.9	0.893	0.999
COL4A3	UBC	993597	987558	ENSP00000379823	ENSP00000344818	0	0	0	0	0	0.613	0	0	0.613
SERPINC1	F2	989526	983286	ENSP00000356671	ENSP00000308541	0	0	0	0	0.818	0.983	0.9	0.982	0.999
EGF	STAT3	979559	979431	ENSP00000265171	ENSP00000264657	0	0	0	0	0	0	0.9	0.94	0.993
IRS1	ERBB2	982844	980001	ENSP00000304895	ENSP00000269571	0	0	0	0	0	0.166	0	0.431	0.493
UBC	C3	987558	977490	ENSP00000344818	ENSP00000245907	0	0	0	0	0	0.411	0	0	0.411
MYO18B	UBC	994488	987558	ENSP00000386096	ENSP00000344818	0	0	0	0	0	0.647	0	0	0.647
CD6	ANKRD11	984920	982350	ENSP00000323280	ENSP00000301030	0	0	0	0	0	0	0	0.752	0.752
SOS1	EGF	994362	979559	ENSP00000384675	ENSP00000265171	0	0	0	0	0	0	0.9	0.867	0.985
IRS1	CBL	982844	979307	ENSP00000304895	ENSP00000264033	0	0	0	0.427	0	0.621	0.9	0.54	0.971
EPS15	GRB2	990418	986756	ENSP00000360798	ENSP00000339007	0	0	0	0	0	0.871	0.9	0.879	0.998
IRS1	EGF	982844	979559	ENSP00000304895	ENSP00000265171	0	0	0	0	0	0	0	0.541	0.54
GRB2	EGFR	986756	980366	ENSP00000339007	ENSP00000275493	0	0	0	0	0	0.999	0.9	0.947	0.999
TRIM22	UBC	992110	987558	ENSP00000369299	ENSP00000344818	0	0	0	0	0	0.68	0	0.087	0.688
SOS1	GAB1	994362	979085	ENSP00000384675	ENSP00000262995	0	0	0	0	0	0.621	0	0.297	0.715
CBL	LCP2	979307	975796	ENSP00000264033	ENSP00000046794	0	0	0	0.551	0	0.937	0.9	0.659	0.995
GRB2	ERBB3	986756	979793	ENSP00000339007	ENSP00000267101	0	0	0	0	0	0.847	0.9	0.563	0.992
SOS1	CBL	994362	979307	ENSP00000384675	ENSP00000264033	0	0	0	0	0	0.621	0.9	0.428	0.975
UBC	PMS2	987558	979682	ENSP00000344818	ENSP00000265849	0	0	0	0	0	0.415	0	0	0.415
COL4A3	COL4A5	993597	985918	ENSP00000379823	ENSP00000331902	0	0	0.525	0.941	0	0.999	0.9	0.854	0.999
F2	EGFR	983286	980366	ENSP00000308541	ENSP00000275493	0	0	0	0	0	0	0	0.859	0.859
EGFR	GAB1	980366	979085	ENSP00000275493	ENSP00000262995	0	0	0	0	0	0.937	0	0.538	0.969
RRM2	C15orf42	982609	979884	ENSP00000302955	ENSP00000268138	0	0	0	0	0.618	0	0	0	0.619
OR2V2	OR2B11	985956	985182	ENSP00000332185	ENSP00000325682	0	0	0	0.913	0	0	0.9	0	0.899
F5	EGF	989540	979559	ENSP00000356771	ENSP00000265171	0	0	0	0	0	0	0.9	0.236	0.918
IRS1	GAB1	982844	979085	ENSP00000304895	ENSP00000262995	0	0	0	0.524	0	0.359	0	0.418	0.474
RRM2	RRM1	982609	982318	ENSP00000302955	ENSP00000300738	0.41	0	0.525	0	0.838	0.989	0.9	0.975	0.999
SOS1	GRB2	994362	986756	ENSP00000384675	ENSP00000339007	0	0	0	0	0	0.999	0.9	0.962	0.999
GRB2	EGF	986756	979559	ENSP00000339007	ENSP00000265171	0	0	0	0	0	0.621	0.9	0.956	0.998
STAT3	CHI3L1	979431	978130	ENSP00000264657	ENSP00000255409	0	0	0	0	0	0	0	0.823	0.823
EGFR	EGF	980366	979559	ENSP00000275493	ENSP00000265171	0	0	0	0	0	0.999	0.9	0.984	0.999
EGFR	ERBB3	980366	979793	ENSP00000275493	ENSP00000267101	0	0	0	0.919	0	0.974	0.9	0.97	0.997
TRIM22	APOL3	992110	987530	ENSP00000369299	ENSP00000344577	0	0	0	0	0.473	0	0	0.107	0.497
SOS1	ARAP3	994362	977214	ENSP00000384675	ENSP00000239440	0	0	0	0	0	0	0.9	0	0.899
KIF7	DNAH17	993413	992908	ENSP00000377934	ENSP00000374490	0	0	0	0	0	0	0	0.465	0.465
ERBB2	EGF	980001	979559	ENSP00000269571	ENSP00000265171	0	0	0	0	0	0.621	0.9	0.965	0.998
ERBB2	ERBB3	980001	979793	ENSP00000269571	ENSP00000267101	0	0	0	0.908	0.118	0.999	0.9	0.971	0.999
HIVEP1	UBC	991995	987558	ENSP00000368698	ENSP00000344818	0	0	0	0	0	0.567	0	0	0.567
EGFR	STAT3	980366	979431	ENSP00000275493	ENSP00000264657	0	0	0	0	0	0.998	0.9	0.961	0.999
ERBB2	STAT3	980001	979431	ENSP00000269571	ENSP00000264657	0	0	0	0	0	0.949	0	0.916	0.995
SOS1	IRS1	994362	982844	ENSP00000384675	ENSP00000304895	0	0	0	0	0	0	0.9	0.317	0.927
F5	F2	989540	983286	ENSP00000356771	ENSP00000308541	0	0	0	0	0.207	0.983	0.9	0.92	0.999
GAB2	EGFR	982538	980366	ENSP00000302452	ENSP00000275493	0	0	0	0	0	0.845	0	0.34	0.891
ERBB2	CBL	980001	979307	ENSP00000269571	ENSP00000264033	0	0	0	0	0	0	0	0.514	0.514
SOS1	GAB2	994362	982538	ENSP00000384675	ENSP00000302452	0	0	0	0	0	0	0.9	0.263	0.921
